# Supplementary material for: Personalized Treatment for Infantile Ascending Hereditary Spastic Paralysis Based on In Silico Strategies
Source: Molecules. 2022 Oct 19;27(20):7063. doi: 10.3390/molecules27207063 (PMC9609931; doi:10.3390/molecules27207063)
Supplement: Supplementary file 1 [file molecules-27-07063-s001.zip]

Archive with 1 entries (1 files):
- molecules-1978299-supplementary.pdf
